# Supplementary material for: Overexpression of Mtr-miR319a Contributes to Leaf Curl and Salt Stress Adaptation in Arabidopsis thaliana and Medicago truncatula
Source: Int J Mol Sci. 2022 Dec 27;24(1):429. doi: 10.3390/ijms24010429 (PMC9820427; doi:10.3390/ijms24010429)
Supplement: Supplementary file 1 [file ijms-24-00429-s001.zip]

Archive with 1 entries (1 files):
- ijms-2072251-supplementary.pdf
